# Supplementary material for: Persistence of specialized bacteria during disinfectant challenge in a new swimming pool
Source: Eng Microbiol. 2026 Feb 5;6(2):100261. doi: 10.1016/j.engmic.2026.100261 (PMC13323885; doi:10.1016/j.engmic.2026.100261)
Supplement: Supplementary file 3 [file mmc3.xlsx]

## Sheet: Sheet1
Table S2. Genomic features of E. coli strains.
Strain number	Contig	Length	Circularity	Copy number	Molecular type	Plasmid name	Note
sp23	contig_2	4586007	Y	1	Chromosome
	contig_3	5465	Y	110	Plasmid	pSPEC-1
	contig_4	2123	N	1	Plasmid		Fragment of pSPEC-1
	contig_1	1732	N	1	Plasmid		Fragment of pSPEC-1
sp24	contig_3	3267647	N	1	Chromosome
	contig_2	1322251	N	1	Chromosome
	contig_1	5463	Y	29	Plasmid	pSPEC-1
sp38	contig_3	4585969	Y	1	Chromosome
	contig_4	5465	Y	69	Plasmid	pSPEC-1
	contig_2	2123	N	1	Plasmid		Fragment of pSPEC-1
	contig_1	1900	N	2	Plasmid		Fragment of pSPEC-1
sp41	contig_2	2201993	N	1	Chromosome
	contig_3	1312841	N	1	Chromosome
	contig_5	722435	N	1	Chromosome
	contig_4	359682	N	1	Chromosome
	contig_1	5480	Y	136	Plasmid	pSPEC-1
sp42	contig_8	1070981	N	1	Chromosome
	contig_2	942393	N	1	Chromosome
	contig_7	741190	N	1	Chromosome
	contig_9	581830	N	1	Chromosome
	contig_4	576884	N	1	Chromosome
	contig_13	260850	N	1	Chromosome
	contig_3	226020	N	1	Chromosome
	contig_6	148088	N	1	Chromosome
	contig_1	26385	N	1	Chromosome
	contig_10	5464	Y	130	Plasmid	pSPEC-1
	contig_5	2242	N	1	Chromosome
	contig_11	2127	N	1	Plasmid		Fragment of pSPEC-1
	contig_12	2105	N	1	Plasmid		Fragment of pSPEC-1
sp45	contig_4	4585906	Y	1	Chromosome
	contig_5	3342	N	55	Plasmid	pSPEC-1	Fragment of pSPEC-1
	contig_3	2122	N	1	Plasmid		Fragment of pSPEC-1
	contig_2	2121	N	1	Plasmid		Fragment of pSPEC-1
	contig_1	2118	N	1	Plasmid		Fragment of pSPEC-1
sp47	contig_4	4585958	Y	1	Chromosome
	contig_1	8965	N	29	Plasmid	pSPEC-1	With assembly variant
	contig_3	2122	N	1	Plasmid		Fragment of pSPEC-1
sp48	contig_11	1106662	N	1	Chromosome
	contig_9	831081	N	1	Chromosome
	contig_8	764692	N	1	Chromosome
	contig_5	685641	N	1	Chromosome
	contig_3	515864	N	1	Chromosome
	contig_10	347396	N	1	Chromosome
	contig_2	112648	N	1	Chromosome
	contig_19	86962	N	1	Chromosome
	contig_1	42466	N	1	Chromosome
	contig_15	34919	N	1	Chromosome
	contig_16	22168	N	1	Chromosome
	contig_20	6968	N	1	Chromosome
	contig_13	6965	N	71	Plasmid	pSPEC-1	With assembly variant
	contig_12	2123	N	2	Plasmid		Fragment of pSPEC-1
	contig_14	2104	N	1	Plasmid		Fragment of pSPEC-1
	contig_21	1762	N	1	Chromosome
sp49	contig_1	4587298	Y	1	Chromosome
	contig_2	3342	N	28	Plasmid		Fragment of pSPEC-1
	contig_5	2134	N	1	Plasmid		Fragment of pSPEC-1
	contig_3	2122	N	1	Plasmid		Fragment of pSPEC-1
	contig_4	2122	N	1	Plasmid		Fragment of pSPEC-1
sp50	contig_3	4587308	Y	1	Chromosome
	contig_4	5464	Y	24	Plasmid	pSPEC-1
	contig_1	2122	N	1	Plasmid		Fragment of pSPEC-1
	contig_2	2088	N	1	Plasmid		Fragment of pSPEC-1
sp53	contig_1	4585951	Y	1	Chromosome
	contig_2	5463	Y	234	Plasmid	pSPEC-1
sp57	contig_3	4585964	Y	1	Chromosome
	contig_4	5464	Y	191	Plasmid	pSPEC-1
	contig_2	2123	N	1	Plasmid		Fragment of pSPEC-1
	contig_1	2118	N	1	Plasmid		Fragment of pSPEC-1
sp59	contig_1	4585965	Y	1	Chromosome
	contig_2	5462	Y	57	Plasmid	pSPEC-1
sp60	contig_1	3986118	N	1	Chromosome
	contig_3	400964	N	1	Chromosome
	contig_2	197774	N	1	Chromosome
	contig_4	5463	Y	212	Plasmid	pSPEC-1
sp61	contig_1	2090164	N	1	Chromosome
	contig_2	1510779	N	1	Chromosome
	contig_3	941667	N	1	Chromosome
	contig_6	57488	N	1	Chromosome
	contig_4	42796	N	1	Chromosome
	contig_7	15215	Y	1	Chromosome		Circularity caused by assembly error
	contig_5	12530	N	1	Chromosome
sp63	contig_3	4585970	Y	1	Chromosome
	contig_4	5463	Y	92	Plasmid	pSPEC-1
	contig_1	2123	N	1	Plasmid		Fragment of pSPEC-1
	contig_2	2105	N	20	Plasmid		Fragment of pSPEC-1
sp66	contig_3	4585967	Y	1	Chromosome
	contig_4	5462	Y	114	Plasmid	pSPEC-1
	contig_1	2122	N	1	Plasmid		Fragment of pSPEC-1
	contig_2	2103	N	1	Plasmid		Fragment of pSPEC-1
sp67	contig_1	4585958	Y	1	Chromosome
	contig_2	5463	Y	150	Plasmid	pSPEC-1
sp84	contig_2	4587269	Y	1	Chromosome
	contig_3	5408	Y	289	Plasmid	pSPEC-1
	contig_4	2121	N	67	Plasmid		Fragment of pSPEC-1
	contig_1	1546	N	1	Plasmid		Fragment of pSPEC-1
