# Supplementary material for: Persistence of specialized bacteria during disinfectant challenge in a new swimming pool
Source: Eng Microbiol. 2026 Feb 5;6(2):100261. doi: 10.1016/j.engmic.2026.100261 (PMC13323885; doi:10.1016/j.engmic.2026.100261)
Supplement: Supplementary file 4 [file mmc4.xlsx]

## Sheet: Replicon type
#FILE	SEQUENCE	START	END	STRAND	GENE	COVERAGE	COVERAGE_MAP	GAPS	%COVERAGE	%IDENTITY	DATABASE	ACCESSION	PRODUCT
pSASAP-1.fa	pSASAP-1	34692	35212	-	rep16_1_CDS8(pSAS)	1-521/744	===========....	0/0	70.03	87.52	plasmidfinder	BX571858	rep16_1_CDS8(pSAS)_BX571858
pSASAP-2.fa	pSASAP-2	9102	10367	-	repUS10_1_CDS25(pSSP1)	1-1266/1266	===============	0/0	100	100	plasmidfinder	AP008935	repUS10_1_CDS25(pSSP1)_AP008935
pSASAP-3.fa	pSASAP-3	22291	23262	-	rep19c_2_rep(pvSw4)	1-972/972	===============	0/0	100	100	plasmidfinder	CP003673	rep19c_2_rep(pvSw4)_CP003673
pSPEC-1.fa	pSPEC-1	1548	1663	-	Col(pHAD28)_1	1-116/131	==============.	0/0	88.55	93.97	plasmidfinder	KU674895	Col(pHAD28)_1__KU674895
pSPSA-1.fa	pSPSA-1	19096	19956	+	rep5a_1_repSAP001(pN315)	1-861/861	===============	0/0	100	100	plasmidfinder	AP003139	rep5a_1_repSAP001(pN315)_AP003139
pSPAL-1.fa	pSPAL-1	-	-	-	-	-	-	-	-	-	-	-	-

## Sheet: Mobile genetic elements
sample_id	molecule_type	primary_cluster_id	secondary_cluster_id	contig_id	size	gc	md5	circularity_status	relaxase_type(s)	relaxase_type_accession(s)	mpf_type	mpf_type_accession(s)	orit_type(s)	orit_accession(s)	predicted_mobility	mash_nearest_neighbor	mash_neighbor_distance	mash_neighbor_identification	repetitive_dna_id	repetitive_dna_type	filtering_reason
pSPSA-1	chromosome	-	-	pSPSA-1 (31,728 bp)	31728	0.28700201714573875	b34c150c3de63f5002ed36c86821291a	not tested	MOBV	AB304512_00007	-	-	MOBV	JN106164	-	-	-	-	-	-	-
pSPEC-1	chromosome	-	-	contig_3 (5465 bp)	5465	0.5240622140896615	d8bce4e3ea4c3a54d54fc790c2ec4f7f	not tested	-	-	-	-	-	-	-	-	-	-	-	-	-
pSPAL-1	chromosome	-	-	contig_26 (255,054 bp)	255054	0.38322472888094283	1601721ab73cc52b5f0cd34c484586fc	not tested	MOBP	NZ_AEOY01000096_00007	-	-	-	-	-	-	-	-	-	-	-
pSASAP-3	chromosome	-	-	contig_2 (25,768 bp)	25768	0.3062713443030115	fa44a40fd4088ff9b9bae1c848225e12	not tested	MOBP	NC_020266_00015	-	-	-	-	-	-	-	-	-	-	-
pSASAP-2	chromosome	-	-	contig_3 (29,906 bp)	29906	0.30074232595465794	fb2e2c779a6965e8b6cba8e006957fe0	not tested	-	-	-	-	-	-	-	-	-	-	-	-	-
pSASAP-1	chromosome	-	-	contig_4 (42,421 bp)	42421	0.3061926875839796	ded3a8d139fd8a013dc32879d6e3b70f	not tested	-	-	-	-	-	-	-	-	-	-	-	-	-

## Sheet: Homologous plasmid
Sample_id	Description	Query Cover	E Value	Percent Identity	Accession Length	Accession
pSASAP-1	Staphylococcus caprae strain SY333 plasmid pSY333-45	0.93	0	0.9999	44854	CP051648.1
pSASAP-2	Staphylococcus saprophyticus strain FDAARGOS_355 plasmid unnamed1	0.83	0	0.9998	38454	CP022091.2
pSASAP-3	Staphylococcus warneri SG1 plasmid clone pvSw4 genomic sequence	0.53	0	0.9999	19866	CP003673.1
pSPAL-1	Acinetobacter baumannii strain E47 plasmid pE47_001	0.87	0	0.9967	327867	CP042557.1
pSPEC-1	Escherichia coli strain 74D chromosome	0.61	0	0.9991	3344	CP181454.1
pSPSA-1	Staphylococcus aureus strain UP_678 plasmid unnamed	0.86	0	0.9969	25502	CP047840.1
