# Supplementary material for: Persistence of specialized bacteria during disinfectant challenge in a new swimming pool
Source: Eng Microbiol. 2026 Feb 5;6(2):100261. doi: 10.1016/j.engmic.2026.100261 (PMC13323885; doi:10.1016/j.engmic.2026.100261)
Supplement: Supplementary file 5 [file mmc5.xlsx]

## Sheet: Sheet1
Table S3. Genomic features of Staphylococcus strains.
Strain number	Species	Contig	Length	Circularity	Copy number	Molecular type	Plasmid name	Note
sp7	Staphylococcus aureus	contig_2	2684778	Y	1	Chromosome
		contig_1	31728	Y	2	Plasmid	pSPSA-1	Similar to CP125900.1
sp11	Staphylococcus aureus	contig_1	2684762	Y	1	Chromosome
		contig_6	31729	Y	1	Plasmid	pSPSA-1
		contig_9	12001	Y	1	Plasmid	pSPSA-2
		contig_5	4750	Y	1	Plasmid	pSPSA-3
sp12	Staphylococcus epidermidis	contig_2	2481004	Y	1	Chromosome
		contig_1	38400	Y	1	Plasmid	pSPSE-1
		contig_10	26952	Y	2	Plasmid	pSPSE-2
		contig_8	24264	Y	1	Plasmid	pSPSE-3	Similar to CP071993.1
		contig_3	9938	Y	5	Plasmid	pSPSE-4
		contig_11	9046	Y	6	Plasmid	pSPSE-5	Similar to AP029239.1
		contig_5	6668	N	1	Plasmid	pSPSE-6	Similar to CP031887.1
		contig_9	2531	Y	11	Plasmid	pSPSE-7	Similar to AM399079.1
		contig_7	933	N	1	Chromosome
sp15	Staphylococcus aureus	contig_1	2684772	Y	1	Chromosome
		contig_2	63488	Y	1	Plasmid	pSPSA-1
sp17	Staphylococcus hominis	contig_1	2341995	Y	1	Chromosome
		contig_4	20127	N	1	Plasmid	pSPSHO-1
		contig_3	2162	Y	14	Plasmid	pSPSHO-2	Similar to GQ900461.2
sp21	Staphylococcus aureus	contig_1	2684333	N	1	Chromosome
		contig_2	31729	Y	1	Plasmid	pSPSA-1
sp31	Staphylococcus haemolyticus	contig_2	2535700	Y	1	Chromosome
		contig_1	26928	Y	2	Plasmid	pSPSHA-1	Similar to CP025033.1
sp43	Staphylococcus saprophyticus	contig_2	605540	N	1	Chromosome
		contig_4	584728	N	1	Chromosome
		contig_10	537810	N	1	Chromosome
		contig_3	351824	N	1	Chromosome
		contig_9	285476	N	1	Chromosome
		contig_8	174579	N	1	Chromosome
		contig_11	66078	N	1	Chromosome
		contig_13	42421	Y	1	Plasmid	pSASAP-1	Similar to CP051648.1
		contig_12	29906	Y	1	Plasmid	pSASAP-2	Similar to CP130570.1
		contig_1	26481	N	1	Chromosome
		contig_5	25334	Y	4	Plasmid	pSASAP-3
		contig_6	24183	N	1	Chromosome
sp52	Staphylococcus haemolyticus	contig_1	2563261	Y	1	Chromosome
		contig_2	30828	N	2	Plasmid	pSPSHA-2
		contig_3	5133	N	1	Chromosome
sp54	Staphylococcus lugdunensis	contig_1	2630282	Y	1	Chromosome
		contig_3	37988	Y	1	Plasmid	pSPSL-1
		contig_2	23681	Y	1	Plasmid	pSPSL-2	Similar to CP084436.1
sp77	Staphylococcus saprophyticus	contig_1	2656452	Y	1	Chromosome
		contig_4	42421	Y	2	Plasmid	pSASAP-1
		contig_3	29906	Y	3	Plasmid	pSASAP-2
		contig_2	25768	Y	4	Plasmid	pSASAP-3
sp83	Staphylococcus saprophyticus	contig_1	2656546	Y	1	Chromosome
		contig_3	42636	Y	2	Plasmid	pSASAP-1
		contig_4	29906	Y	1	Plasmid	pSASAP-2
		contig_2	25333	Y	3	Plasmid	pSASAP-3
sp78	Staphylococcus saprophyticus	contig_3	1437159	N	1	Chromosome
		contig_2	415601	N	1	Chromosome
		contig_9	348777	N	1	Chromosome
		contig_7	241396	N	1	Chromosome
		contig_6	162207	N	1	Chromosome
		contig_1	48221	N	1	Chromosome
		contig_10	42425	Y	2	Plasmid	pSASAP-1
		contig_4	29906	Y	3	Plasmid	pSASAP-2
		contig_8	25334	Y	5	Plasmid	pSASAP-3
		contig_5	5352	N	1	Chromosome
sp85	Staphylococcus saprophyticus	contig_1	2656547	Y	1	Chromosome
		contig_3	39813	Y	3	Plasmid	pSASAP-1
		contig_6	29906	Y	4	Plasmid	pSASAP-2
		contig_2	25334	Y	6	Plasmid	pSASAP-3
		contig_5	5497	N	3	Plasmid	pSASAP-4	Similar to CP051648.1
