# Supplementary material for: Persistence of specialized bacteria during disinfectant challenge in a new swimming pool
Source: Eng Microbiol. 2026 Feb 5;6(2):100261. doi: 10.1016/j.engmic.2026.100261 (PMC13323885; doi:10.1016/j.engmic.2026.100261)
Supplement: Supplementary file 7 [file mmc7.xlsx]

## Sheet: Sheet1
Table S4. Antimicrobial susceptibility to common antibiotics.
Antibiotic class	Antibiotics	Staphylococcus Inhibition zone(mm)
		sp31	sp43	sp52	sp54	sp78	sp83	sp85	sp11	sp15	sp7	sp12	sp17	sp21	sp77
Macrolide	AZM	S(18.0)	S(28.0)	S(29.2)	S(31.5)	S(30.8)	S(30.4)	S(29.7)	I(16.8)	S(30.0)	S(28.0)	S(29.9)	S(28.2)	S(33.8)	R(8.0)
Tetracycline	TET	S(21.4)	S(25.4)	S(23.4)	S(26.8)	S(27.5)	S(25.0)	S(26.0)	S(25.0)	S(28.2)	S(28.0)	S(26.6)	S(25.7)	S(35.2)	S(28.8)
Quinolone	CIP	S(29.7)	S(28.2)	S(37.5)	S(40.0)	S(29.0)	S(46.8)	S(27.6)	S(24.0)	S(23.2)	S(46.0)	S(41.0)	S(39.8)	S(31.3)	S(32.0)
Folate pathway antagonists	SXT	S(23.2)	S(23.3)	S(27.8)	S(29.3)	S(30.3)	S(29.5)	S(31.4)	S(24.8)	S(29.1)	S(28.0)	S(29.5)	S(28.3)	S(35.2)	S(18.2)
	TMP	S(25.0)	S(24.2)	S(25.0)	S(25.0)	S(25.0)	S(24.2)	S(26.0)	S(25.5)	S(25.8)	S(26.0)	S(24.6)	S(25.0)	S(22.0)	R(0.0)
Phenicol	CHL	S(24.2)	S(24.2)	S(28.0)	S(31.2)	S(22.9)	S(23.1)	S(25.0)	S(22.2)	S(24.7)	S(29.8)	S(26.3)	S(26.7)	S(30.0)	S(24.0)
Antibiotic class	Antibiotics	Escherichia coli Inhibition zone(mm)
		sp23	sp24	sp38	sp41	sp42	sp45	sp47	sp48	sp49	sp50	sp53	sp57	sp59	sp60	sp61	sp63	sp66	sp67	sp84
β-lactam	AMP	S(24.7)	S(21.6)	S(24.0)	S(20.5)	S(19.9)	S(22.4)	S(24.0)	S(20.0)	S(24.1)	S(30.0)	S(23.0)	S(22.0)	S(25.5)	S(18.4)	I(16.0)	S(23.8)	S(23.3)	S(22.0)	I(16.2)
	AMC	S(23.0)	S(21.2)	S(21.5)	S(20.0)	S(20.8)	S(22.0)	S(21.0)	S(21.2)	S(22.0)	S(30.4)	S(24.3)	S(22.0)	S(25.4)	S(18.7)	I(17.0)	S(23.6)	S(23.5)	S(26.0)	S(18.9)
	CFZ	S(25.2)	S(23.6)	S(25.7)	S(24.8)	S(23.7)	S(26.0)	S(24.3)	S(24.6)	S(25.0)	S(26.0)	S(25.0)	S(24.0)	S(23.6)	S(24.0)	S(23.0)	S(26.0)	S(23.9)	S(25.0)	I(21.9)
	CAZ	S(25.2)	S(24.9)	S(36.4)	S(22.5)	S(27.0)	S(25.0)	S(25.0)	S(24.0)	S(26.7)	S(30.8)	S(36.0)	S(25.5)	S(26.0)	S(22.4)	S(23.2)	S(27.3)	S(28.5)	S(29.0)	S(24.0)
	FEP	S(32.2)	S(32.4)	S(32.4)	S(30.6)	S(32.0)	S(33.4)	S(31.4)	S(28.0)	S(32.5)	S(32.8)	S(35.2)	S(30.0)	S(30.9)	S(31.0)	S(33.2)	S(31.3)	S(30.8)	S(32.6)	S(30.0)
	PIP	S(23.5)	S(22.1)	S(23.2)	I(20.0)	S(22.0)	S(21.2)	I(20.0)	I(20.0)	I(20.2)	I(20.1)	S(24.5)	I(19.4)	S(22.5)	S(23.2)	S(25.0)	S(23.0)	S(26.0)	S(23.0)	I(18.3)
Carbapenem	IPM	S(30.6)	S(28.0)	I(22.7)	S(30.2)	S(32.1)	S(23.7)	S(28.2)	S(26.8)	S(29.7)	S(39.8)	S(23.5)	S(28.8)	I(19.0)	S(23.5)	S(27.0)	S(24.2)	I(22.0)	I(22.0)	I(19.9)
	MEM	S(32.3)	S(38.0)	S(38.2)	S(38.4)	S(30.0)	S(30.5)	S(34.8)	S(37.3)	S(36.3)	S(39.8)	S(39.0)	S(37.8)	S(38.0)	S(38.4)	S(33.4)	S(37.2)	S(37.5)	S(37.1)	S(36.5)
Aminoglycoside	KAN	S(30.0)	S(22.5)	S(29.7)	S(30.6)	S(23.2)	S(30.8)	S(25.0)	S(28.0)	S(30.0)	R(7.9)	S(32.5)	S(30.0)	S(24.0)	S(31.6)	S(29.6)	S(32.0)	S(27.5)	S(30.0)	S(24.8)
	AMK	S(21.9)	S(23.6)	S(30.6)	S(30.2)	S(21.2)	S(21.8)	S(27.0)	S(23.2)	S(24.0)	S(34.2)	S(29.6)	S(21.0)	S(26.8)	S(30.0)	S(21.0)	S(28.0)	S(34.0)	S(28.4)	S(29.0)
Macrolide	AZM	S(15.2)	S(16.0)	S(28.0)	S(13.0)	S(16.5)	S(18.0)	S(17.5)	S(23.0)	S(19.0)	S(15.2)	S(16.0)	S(18.6)	S(17.2)	S(26.4)	S(24.4)	S(18.0)	S(25.0)	S(18.9)	S(24.4)
Tetracycline	TET	S(22.0)	S(22.3)	S(28.0)	S(23.5)	S(21.5)	S(28.0)	S(20.5)	S(27.0)	S(31.0)	S(22.9)	S(21.5)	S(24.0)	S(24.8)	S(30.0)	S(27.2)	S(34.0)	S(24.0)	S(28.0)	S(32.0)
Quinolone	CIP	S(25.1)	S(24.1)	S(44.6)	S(26.4)	S(24.8)	S(25.7)	S(30.2)	S(32.0)	S(32.2)	S(25.0)	S(24.0)	I(20.5)	S(26.8)	S(24.0)	I(20.0)	S(38.4)	S(32.4)	S(24.0)	S(32.4)
Folate pathway antagonists	TMP	S(44.4)	S(42.0)	S(24.6)	S(42.8)	S(46.2)	S(42.0)	I(12.5)	S(42.0)	S(42.6)	S(46.4)	S(28.3)	S(46.0)	S(42.8)	S(41.8)	S(44.2)	S(43.8)	S(44.0)	S(44.0)	S(45.0)
	SXT	S(40.8)	S(40.4)	S(27.6)	S(23.6)	S(39.9)	S(41.2)	R(10.0)	S(40.0)	S(42.4)	S(38.8)	S(32.0)	S(44.0)	S(40.4)	S(39.6)	S(40.6)	S(40.0)	S(41.2)	S(42.0)	S(42.0)
Phenicol	CHL	S(29.6)	S(30.0)	S(21.0)	S(32.4)	S(21.2)	S(35.0)	I(12.9)	S(30.0)	S(33.0)	S(22.4)	S(19.0)	S(22.4)	S(32.0)	S(29.6)	S(28.6)	S(30.2)	S(31.0)	S(27.6)	S(33.0)
Fosfomycin	FOS	S(56.2)	S(56.4)	S(27.5)	S(54.4)	S(52.0)	S(58.4)	S(26.9)	S(54.0)	S(57.0)	S(54.8)	S(31.3)	S(50.0)	S(56.0)	S(56.0)	S(54.4)	S(54.0)	S(54.0)	S(53.8)	S(54.0)
Antibiotic class	Antibiotics	Acinetobacter Inhibition zone(mm)
		sp4	sp6	sp33	sp36	sp39	sp46	sp72	sp30	sp44
β-lactam	CAZ	S(22.3)	S(26.8)	S(30.8)	S(23.5)	S(31.8)	S(36.2)	R(12.0)	S(24.3)	S(18.3)
	FEP	S(26.3)	S(33.0)	S(24.4)	S(27.0)	S(31.0)	S(40.8)	S(18.0)	S(28.6)	S(33.1)
	PIP	R(16.4)	I(19.2)	I(19.2)	S(23.6)	I(18.6)	I(18.0)	S(26.0)	S(27.5)	S(34.2)
Carbapenem	IPM	S(30.5)	S(37.4)	S(41.0)	R(9.6)	S(42.8)	S(39.5)	S(32.0)	S(33.7)	S(37.0)
	MEM	S(31.7)	S(38.2)	S(39.0)	S(31.6)	S(39.6)	S(40.2)	S(36.0)	S(42.0)	S(35.1)
Aminoglycoside	AMK	S(29.0)	S(31.8)	S(33.0)	S(28.2)	S(34.2)	S(35.0)	S(26.0)	S(29.0)	S(36.2)
Tetracycline	TET	S(20.1)	S(17.1)	S(16.0)	S(19.0)	I(14.6)	S(19.0)	S(31.0)	S(23.2)	S(34.6)
Quinolone	CIP	S(26.0)	S(26.1)	S(31.2)	S(25.7)	S(25.7)	S(31.7)	I(20.8)	S(21.6)	S(34.4)
